# Supplementary material for: Bacterial Diversity in Meconium of Preterm Neonates and Evolution of Their Fecal Microbiota during the First Month of Life
Source: PLoS One. 2013 Jun 28;8(6):e66986. doi: 10.1371/journal.pone.0066986 (PMC3695978; doi:10.1371/journal.pone.0066986)
Supplement: Table S1 — Normalized hybridization signal for all 23 Level 1 (phylum-like) phylogenetic groups targeted by the HITChip. (XLSX) [file pone.0066986.s001.xlsx]

## Sheet: Level_1
Phylum-like taxa	Meconium 1	Feces 1	Meconium 2	Feces 2	Meconium 3	Feces 3	Meconium 4	Feces 4	Meconium 5	Feces 5	Feces 6	Meconium 7	Feces 7	Meconium 8	Feces 9	Meconium 10	Feces 10	Meconium 11	Feces 11	Meconium 12	Feces 12	Meconium 13	Feces 13	Feces 14
Actinobacteria	54200.4	664363	3558.28	2586.55	7100.68	3595.68	26451.4	656165	405151	487047	8857.84	62346.3	3776.8	67866.9	339610	251.899	13103.1	6234.02	1429.21	8858.19	2373.85	79021.9	682326	31425.1
Asteroleplasma	0	2.08711	26.6859	0	0	3.20526	0	8.69159	0	1.66187	3.09887	0	0	0	8.74153	0	7.83233	0	1.23582	14.9829	0	0	0.280887	1.19221
Bacilli	499732	37086	483222	73067.3	341342	72692.5	484197	171829	68780.4	91963.6	396274	446503	1.02508e+06	428000	12072.8	337650	112156	454036	90869.5	43620.3	146929	499920	279275	681539
Bacteroidetes	11003	5519.41	3815.77	254266	1012.45	5986.89	1195.78	18569.5	1463.6	8414.42	1839.5	68951.8	1869.75	102.618	13536.6	88.2024	10401.7	603.273	4197.02	6868.71	4389.29	2348.61	2520.23	354.274
Clostridium cluster I	6681.52	169695	273.784	166.322	323.046	411114	882.618	74422.8	40667.1	30245.7	1691.8	1865.47	242.829	3289.68	59.2843	13.666	280.543	47.9704	155750	105.26	13571.1	5055.16	301765	232.611
Clostridium cluster III	87.9883	2.60812	1.20987	1.20479	40.1449	0	64.6199	65.0529	6.20294	0	71.3065	187.348	14.921	388.995	0	19.5103	0	28.5926	5.57071	12.2673	0	351.314	5.67441	25.1374
Clostridium cluster IV	46298.7	16700.1	18604.1	9910.43	1775.26	3948.13	3836.12	11886.7	6291.19	7843.74	13746.2	1554.6	54575	1333.96	2893.18	1878.15	20417	2119.72	9355.73	37218.9	5601.8	14110.2	2420.68	10317.3
Clostridium cluster IX	0	134.534	0	28.3178	0	31925.6	55.6544	228399	1.32494	76.8735	67011	276.993	294.131	13.1431	0	0	130.488	15.2772	159043	0	59.8983	16.5375	1030.47	52.7331
Clostridium cluster XI	586.319	1162.99	43.6496	779.66	445.219	2578.65	1312.28	34490.9	241.176	3143.82	4195.18	5556.68	1277.96	8900.44	43.3909	244.756	265.375	215.47	396.218	365.596	599.44	12945	32074.4	630.251
Clostridium cluster XIII	1.68715	0.887886	0	24.9002	4.93035	1.78877	2.2997	14.185	0	2.73077	153.607	49.6442	23.8584	3.7352	0	0	7.58587	0	3.79367	0	16.9674	8.76078	40.5887	48.3927
Clostridium cluster XIVa	11543.7	22979.7	1205.04	694.442	2973.3	946564	2950.67	7655.35	8783.76	2386.96	16184.1	4878.48	176029	6761.98	4070.46	16278.2	7060.81	14271.9	25553.2	31756.3	7950.35	12102.9	6353.81	9244.59
Clostridium cluster XV	697.221	174.51	2960.24	655.589	437.591	643.804	1149.28	716.449	49.7716	151.616	3869.73	464.608	1196.3	682.919	56.1823	830.542	268.476	638.105	170.06	543.339	580.899	1250.42	1513.26	6365.37
Clostridium cluster XVI	35.8087	0	18.2434	2.37012	796.738	152.752	588.676	4.87118	0	1.62444	40.08	14.1084	478.223	0	0	547.044	0	373.574	38.5888	2.59576	2.74306	2.81425	12.7602	70.9163
Clostridium cluster XVII	2.13471	0	15.0283	0	0	0	3.80301	0	0	0	4.68952	0	0	0	0	0	0	2.94496	0	0	0	0	0	0.760729
Clostridium cluster XVIII	183.542	66.8548	14.5688	4.45146	0.751436	0	24.8529	33.985	6.54444	32.3709	51.7369	0.260582	36.2756	0	6.55103	26.6642	0	23.0344	0	0	6.30681	98.9836	62.0586	56.9672
Cyanobacteria	0	0	0	0	0	0	0	0	0	0	6.02701	7.91418	0	21.7167	0	0	0	0	0	0	0	10.4807	0	0
Fusobacteria	0	0	0	0	6785.62	0	2.92391	0	0	0	0	146.281	1.96056	302.533	0	6.53515	0	8.1377	0	0	0	526.059	0	0
Lentisphaerae	0	0	0	0	0	0	0	0	0	0	0	0	0	0	0	0	0	0	0	0	0	0	0	0
Proteobacteria	576447	1.29353e+06	49516.4	1.19258e+06	224532	503888	231713	1.28409e+06	952668	998427	756335	10436.9	670384	304.97	1.34576e+06	532.273	1.53447e+06	33538.7	1.20282e+06	1.31881e+06	1.14346e+06	136961	102917	627245
Spirochaetes	0	0	0	0	0	0	0	0	0	0	0	0	0	0	0	0	0	0	0	0	0	0	0	0
Uncultured Clostridiales	360.746	503.309	31.5982	538.211	56.6698	125.208	52.9574	586.07	137.175	220.674	445.568	3.6222	484.709	10.2208	637.513	207.492	319.707	150.763	330.397	1383.79	339.823	7.30229	95.8446	304.5
Uncultured Mollicutes	97.127	3.03748	27.9387	4.23063	39694.6	799.004	362.978	262.405	3.19763	13.7651	36.6079	201.776	27.7296	357.665	0	43.6466	0	65.5474	180.86	19.1321	17.7242	671.252	210.12	0.143787
Verrucomicrobia	3408.48	256.65	1933.67	0.623391	144.347	280.3	209.218	109.858	333.794	103.007	0	580.935	873.351	0.492623	28.6018	17.7918	0	1190.83	18.1683	21.3759	0	26.6679	149.435	0
