# Supplementary material for: Bacterial Diversity in Meconium of Preterm Neonates and Evolution of Their Fecal Microbiota during the First Month of Life
Source: PLoS One. 2013 Jun 28;8(6):e66986. doi: 10.1371/journal.pone.0066986 (PMC3695978; doi:10.1371/journal.pone.0066986)
Supplement: Table S2 — Normalized hybridization signal intensity for all 131 Level 2 (genus-like) phylogenetic groups targeted by the HITChip. (XLSX) [file pone.0066986.s002.xlsx]

## Sheet: Level_2
Genus-like taxa	Meconium 1	Feces 1	Meconium 2	Feces 2	Meconium 3	Feces 3	Meconium 4	Feces 4	Meconium 5	Feces 5	Feces 6	Meconium 7	Feces 7	Meconium 8	Feces 9	Meconium 10	Feces 10	Meconium 11	Feces 11	Meconium 12	Feces 12	Meconium 13	Feces 13	Feces 14
Actinomycetaceae	0	7.33973	0	0	0	0	0	0.294435	0	0	0	0	0	0	0	0	0	0	0	0	0	0	0	0
Aerococcus	3789.22	514.848	83.2341	3001.76	1772.61	809.581	6572.81	3684.24	148.868	972.084	18234.8	10439.2	3880.16	18206.8	208.495	10.3028	1661.6	86.1393	893.52	24.2221	3858.68	19367.8	8113.25	17430.5
Aeromonas	450.666	12.4294	0	0	7.70068	0	66.4959	5.08333	54.8556	2.7291	7.54874	15.2026	4.78214	10.8504	8.18928	0	9.06735	91.975	9.47861	49.1361	0.257364	33.9583	1.27811	0
Akkermansia	3408.48	256.65	1933.67	0.623391	144.347	280.3	209.218	109.858	333.794	103.007	0	580.935	873.351	0.492623	28.6018	17.7918	0	1190.83	18.1683	21.3759	0	26.6679	149.435	0
Alcaligenes faecalis et rel.	2147.39	0	33.6204	0	75.1912	0	43.3747	0	68.9786	0	0	52.9975	0	0	0	0	2.42024	68.1917	0	0	0	693.722	0	0
Allistipes et rel.	342.87	286.61	816.994	2788.22	176.996	697.051	195.362	1930.73	100.49	790.285	172.224	8062.52	217.883	23.28	1539.08	9.58132	1265.21	70.1347	476.717	640.92	489.235	183.479	115.962	36.2558
Anaerobiospirillum	1418.81	461.959	165.007	50585.2	189.888	17102.3	102.462	24412.7	1007.1	13590	1074.93	45.1484	4498.67	0	44938.1	0	23357.7	92.1003	12861.9	38.8432	31229.4	20.7129	610.095	0
Anaerofustis	506.981	47.138	28.0773	440.083	295.452	603.431	790.335	445.831	14.4209	95.6565	2844.58	50.9238	797.173	10.9654	17.9579	638.48	198.221	478.923	103.21	0.392663	392.436	166.241	1142.54	4940.46
Anaerostipes caccae et rel.	91.0358	219.398	11.3015	130.149	394.136	3623.33	114.057	819.81	50.8522	141.261	196.084	412.534	630.05	242.086	166.28	5176.6	80.3228	4064.73	72.5718	447.589	104.996	358.859	1045.41	230.348
Anaerotruncus colihominis et rel.	16.6554	49.4883	156.366	0	0	88.2426	29.0173	22.096	3.49603	2.33387	5.20554	0	16.1691	0	2.03408	28.2603	1.1647	39.3882	0.832959	19.0685	0.143271	0	19.8505	3.43442
Anaerovorax odorimutans et rel.	0.0744991	0	0	0	47.4986	9.02241	0	29.1682	0	0	30.1128	17.833	5.92577	51.2067	0	14.9977	0	30.661	4.1069	25.4528	1.67008	30.5123	0.91011	10.7021
Aneurinibacillus	0	0	0	0	0	0	0	0	0	0	0	0	0	0	0	0	0	0	0	0	0	0	0	0
Aquabacterium	27930.6	4.56731	729.682	0.00599153	1015.81	0	4729.87	2.25399	796.616	37.933	0	469.952	0	10.6462	26.5121	0	24.3643	658.065	0.0533104	34.6885	0	4895.51	2.14182	0
Asteroleplasma et rel.	0	2.08711	26.6859	0	0	3.20526	0	8.69159	0	1.66187	3.09887	0	0	0	8.74153	0	7.83233	0	1.23582	14.9829	0	0	0.280887	1.19221
Atopobium	0	0	0	0	0	0	0	0	0	0	0	530.996	0	0	0	0	0	0	0	0	0	0	0	0
Bacillus	2887.48	547.68	8341.33	1906.43	3724.87	554.26	4947.17	2551.88	480.436	724.969	9665.23	31791.5	3959.76	50278.2	141.122	189.273	1200.74	745.702	594.216	287.483	2315.15	45277.5	4751.94	18278
Bacteroides fragilis et rel.	57.5494	379.941	4.9207	169979	13.306	647.449	4.70106	1928.99	76.548	852.791	308.241	760.283	223.177	1.21209	1497.45	3.53379	1166.7	7.15856	411.165	485.454	456.934	21.7332	193.905	19.6864
Bacteroides intestinalis et rel.	0	24.6574	7.34329	70.5504	0	0	0	1.41196	2.21065	7.1616	0	240.152	0	0	0	0	0	4.58783	0	0	0	36.2152	16.0045	0
Bacteroides ovatus et rel.	0	583.032	0	358.557	0.820217	8.27467	0	406.594	125.152	315.644	45.1684	1183.23	3.57881	0	84.2434	0	10.5104	0	7.92821	7.5616	0.0104589	2.98595	374.597	34.3217
Bacteroides plebeius et rel.	2.42029	14.1891	18.381	281.77	9.78746	1.07273	6.30465	9.13552	3.75793	4.92245	2.36455	1218.03	0.570962	2.29669	3.80221	0	3.89156	1.45112	1.82547	6.14901	0.884035	8.74278	6.09583	1.35872
Bacteroides splachnicus et rel.	411.622	3349.01	579.436	11923.8	183.516	4423.15	50.1938	13586.4	765.506	5990.13	764.019	4557.39	1156.19	14.3942	10079.3	23.5122	7711.49	72.3147	2725.8	3205.19	3065.16	232.316	1487.54	158.099
Bacteroides stercoris et rel.	27.0283	39.5022	47.5041	15275.3	2.79069	0	6.81342	19.0847	3.67849	16.5189	0.364832	1134.75	0.963043	0	0	0	0	0	0	0	0	17.2894	31.06	0
Bacteroides uniformis et rel.	0	5.24141	4.68733	46208.7	1.27229	0	3.15233	1.00422	0	1.58793	29.2143	622.723	8.0551	0	0	0	0	0	0	0	0	10.8706	2.59712	0
Bacteroides vulgatus et rel.	0	13.0343	11.0822	487.408	0	0	0	3.16763	2.19294	2.52609	0	9039.47	0	3.64424	0	0	0	22.3283	0	0	0	92.2317	7.70342	0
Bifidobacterium	7592.93	663698	708.951	390.688	2253.77	2463.22	6838.97	554863	403599	486502	668.389	3430.19	312.109	34.7628	339303	53.9592	12109.9	2008.24	922.507	1206.9	528.566	2381.75	679266	1494.72
Bilophila et rel.	10.994	0	23.5482	0	61.9228	0	201.604	0	37.2629	0	0	58.4008	0	0	0	0	8.50306	17.052	0	1.26933	0	576.155	2.29982	1.74939
Brachyspira	0	0	0	0	0	0	0	0	0	0	0	0	0	0	0	0	0	0	0	0	0	0	0	0
Bryantella formatexigens et rel.	532.804	149.637	40.02	41.7674	115.908	24263.1	204.877	321.521	4.21084	4.14652	171.032	200.513	46548.4	202.038	5.42409	2100.74	19.2943	1644.88	97.3325	151.187	18.9745	378.758	207.115	172.245
Bulleidia moorei et rel.	35.8087	0	13.8985	2.37012	601.15	83.1614	466.961	4.87118	0	1.62444	38.5673	14.1084	335.848	0	0	434.488	0	286.45	21.7683	2.59576	2.74306	2.81425	12.1876	63.9703
Burkholderia	160520	509.782	1420.94	3.53308	2745.02	43.6722	10103.6	276.659	2126.62	264.503	19.1685	1604.85	16.2165	62.8148	135.094	2.26197	451.127	2371.18	35.7215	237.723	1.75591	17767.8	454.518	2.99091
Butyrivibrio crossotus et rel.	1444.55	45.4578	658.507	47.5547	103.625	3347.2	224.102	36.9507	105.358	10.6731	22.68	332.766	38749.5	8.45078	35.717	3080.03	21.6882	3175.09	61.9265	120.941	23.0397	27.5842	14.2287	16.082
Campylobacter	42.9786	0.289017	0	0	600.805	4.90571	13.4437	1.50258	1.95645	0	0	26.8135	0	11.7782	0	0	0	2.31255	0	0	0	0	0	0
Catenibacterium mitsuokai et rel.	2.13471	0	15.0283	0	0	0	3.80301	0	0	0	4.68952	0	0	0	0	0	0	2.94496	0	0	0	0	0	0.760729
Clostridia	6681.52	169695	273.784	166.322	323.046	411114	882.618	74422.8	40667.1	30245.7	1691.8	1865.47	242.829	3289.68	59.2843	13.666	280.543	47.9704	155750	105.26	13571.1	5055.16	301765	232.611
Clostridium cellulosi et rel.	1286.44	86.3202	411.645	53.167	24.6678	421.229	74.5292	72.5138	20.5423	19.4856	198.08	188.327	953.023	425.63	56.5537	48.4002	148.321	41.1831	33.8169	367.13	35.6396	952.799	48.6805	230.827
Clostridium colinum et rel.	22.7793	0	0	0	0	0	0	0	0	0	0	6.94796	271.709	27.8942	0	0	0	0	0	0	0	37.3555	0	0
Clostridium difficile et rel.	547.79	305.504	36.1707	779.66	396.225	924.411	1308	33382.2	53.733	2950.97	4147.89	5487.7	1269.28	8741.73	43.3909	219.723	265.375	175.524	376.536	340.143	595.824	12761.2	29693.6	619.549
Clostridium felsineum et rel.	38.4548	857.481	7.47897	0	1.49487	1645.21	4.27816	1079.45	187.443	192.851	17.1806	51.1406	2.75786	107.506	0	0	0	0	15.5755	0	1.94616	153.231	2379.89	0
Clostridium leptum et rel.	12115.2	350.863	4615.56	289.617	760.191	1872.31	894.272	669.915	220.358	82.8082	9306.38	269.205	556.138	45.5562	431.572	120.921	19832.9	285.085	4936.33	2088.65	311.369	3492.03	114.088	9485.21
Clostridium nexile et rel.	142.943	188.979	4.66711	9.45291	22.3404	220470	17.6669	214.156	46.8846	17.658	4.98428	17.0486	86.2528	5.13226	14.4687	161.141	157.922	153.057	22.5841	52.3459	8.33647	37.0796	162.169	20.1293
Clostridium orbiscindens et rel.	17593.2	55.0882	6517.28	16.2201	343.975	74.2753	1254.45	3.5606	254.269	13.7923	28.4195	414.074	30498.2	21.1373	4.08334	918.06	52.3067	918.706	39.5244	213.347	12.2785	4835.54	7.29821	43.1747
Clostridium ramosum et rel.	178.642	0	9.21612	4.45146	0.751436	0	24.8529	6.69652	0	0	51.7369	0.260582	36.2756	0	0	26.6642	0	23.0344	0	0	6.30681	98.9836	19.5405	56.9672
Clostridium sphenoides et rel.	233.383	19.3397	5.56666	6.76639	26.9442	568.117	40.8834	3.88299	0.634801	0	28.1044	33.7121	14146.7	6.80726	0	674.592	1.44916	512.716	24.196	85.0406	1.74009	11.9645	3.71093	28.9356
Clostridium stercorarium et rel.	87.9883	2.60812	1.20987	1.20479	40.1449	0	64.6199	65.0529	6.20294	0	71.3065	187.348	14.921	388.995	0	19.5103	0	28.5926	5.57071	12.2673	0	351.314	5.67441	25.1374
Clostridium symbiosum et rel.	4920.5	180.421	182.869	37.3806	1216.22	40298.4	1237.35	731.255	196.19	182.043	56.0313	1051.78	3671.57	1626.72	51.4067	475.927	66.8725	679.466	1245.63	260.934	32.3078	3241.93	1739.68	37.4833
Clostridium thermocellum et rel.	0	0	0	0	0	0	0	0	0	0	0	0	0	0	0	0	0	0	0	0	0	0	0	0
Collinsella	384.611	135.86	90.2287	313.597	479.501	123.631	430.929	232.274	87.9554	86.8712	711.437	9369.82	223.649	291.358	156.081	165.485	221.487	235.868	133.274	356.956	98.9773	314.935	73.697	271.05
Coprobacillus catenaformis et rel.	4.90026	66.8548	5.35267	0	0	0	0	27.2885	6.54444	32.3709	0	0	0	0	6.55103	0	0	0	0	0	0	0	42.5181	0
Coprococcus eutactus et rel.	827.56	10.8696	23.9597	21.1214	52.9075	2082.16	152.069	3.88327	3.07967	1.05141	42.0949	433.114	40537.3	720.189	0.449209	867.375	6.26358	693.491	52.6616	32.1059	9.11729	1135.84	34.1385	56.8033
Corynebacterium	446.624	43.8403	12.2898	12.783	9.04207	134.667	116.975	25230.8	12.0946	19.6597	151.392	162.737	0	0	0	0	35.5137	14.0872	0	62.4562	50.3876	80.2005	75.1041	4839.54
Desulfovibrio et rel.	0	0	0	83.4093	0	10.4917	0	1389.58	0	0	603.51	9.97129	2.06307	0	165.727	0	77.695	0	234.227	127.723	21.9372	0	0	0
Dialister	0	0	0	0	0	669.594	0	37.3118	0	5.56279	20.5605	0	4.4499	0	0	0	0.753309	0	4.6069	0	0	0	0	0
Dorea formicigenerans et rel.	428.091	181.123	8.64743	10.7234	56.2609	56452.4	39.4721	135.132	9.74889	4.88618	16.0816	74.58	5492.28	91.1868	15.4679	315.113	9.22591	301.891	67.851	162.665	8.70324	176.344	30.4441	3.54859
Eggerthella lenta et rel.	23.3709	53.7832	0.0226839	31.6197	20.0985	25.9195	56.2292	55.0832	10.0854	31.4666	45.2055	350.532	18.7617	17.0627	42.4827	14.556	44.1888	34.6716	39.4138	56.2793	22.7738	135.718	28.5483	21.7159
Enterobacter aerogenes et rel.	18210.4	152638	550.737	5765.68	25059.6	67420.4	4070.46	34505.3	105533	33196.8	161927	402.36	94838.6	16.5024	53967.3	0	410417	1952.05	78363.6	226107	84132.1	24555.9	6179.92	139211
Enterococcus	30133.7	30806.3	1447.63	44468.9	198333	35431.3	20932.3	142077	11650.2	82186.5	277987	70886.8	84801	84601.3	9983.63	72.1167	94285.5	1022.36	30912.5	638.012	113418	91048.4	207671	570530
Escherichia coli et rel.	65899.1	277478	7240.81	922278	43514.2	305215	37785	839774	236935	498759	87137.5	589.914	172778	15.3917	982302	2.81581	491080	2721.28	479007	239044	581186	2976.78	48778.2	37611
Eubacterium biforme et rel.	0	0	4.34488	0	195.589	69.5911	121.715	0	0	0	1.51263	0	142.375	0	0	112.555	0	87.1236	16.8205	0	0	0	0.572528	6.94597
Eubacterium cylindroides et rel.	0	0	0	0	0	0	0	0	0	0	0	0	0	0	0	0	0	0	0	0	0	0	0	0
Eubacterium hallii et rel.	121.009	90.1693	49.8019	165.04	102.576	96755.5	215.235	281.344	1.82651	39.6656	1079.46	20.0549	1027.47	22.1949	5.03286	36.7043	205.465	32.9176	28.2563	12.9638	142.807	64.0698	382.46	1749.16
Eubacterium limosum et rel.	190.24	127.372	2932.16	215.507	142.139	40.373	358.947	270.618	35.3507	55.959	1025.15	413.685	399.131	671.954	38.2244	192.062	70.2542	159.182	66.8495	542.947	188.462	1084.18	370.724	1424.92
Eubacterium rectale et rel.	497.463	57.0635	6.88407	0	91.9204	72670.3	153.538	48.0865	1.61183	0	7.28121	69.1672	1288.01	100.465	0	462.679	78.6731	430.025	70.2747	16.2686	0	286.982	61.2909	44.4394
Eubacterium siraeum et rel.	4.415	1833.29	87.8576	0	0.390452	15.0115	321.887	738.055	582.663	1165.15	16.2734	8.96182	147.27	27.3304	6.03297	132.138	0	95.3565	0	0	0.390065	28.9587	1757.34	15.2468
Eubacterium ventriosum et rel.	26.5667	72.7783	0	0	0	80567.5	0	59.1788	0	0	0	3.23974	5.82611	8.5176	0	15.5104	107.827	7.7594	0	36.4576	0	4.08751	11.3687	6.55335
Faecalibacterium prausnitzii et rel.	176.69	0	2.38088	32.6291	2.04171	4.04921	9.20169	34.6285	0	7.60263	0.553559	247.712	1013.08	583.319	34.4279	17.5702	30.4095	19.3173	0.190124	0	6.01789	267.114	0	0.891074
Fusobacteria	0	0	0	0	6785.62	0	2.92391	0	0	0	0	146.281	1.96056	302.533	0	6.53515	0	8.1377	0	0	0	526.059	0	0
Gemella	0	0	0	0	0	0	39.8471	0	0	0	0	1.3314	0	0	0	0	0	0	0	0	0	85.6907	0	0
Granulicatella	4767.56	1613.75	87.6864	8212.8	5157.1	1494.52	6718.52	8691.53	546.865	3593.05	45500.3	450.68	10657.8	550.351	786.103	0	6358.55	51.7108	3180.44	23.2398	13782.4	1641.73	24087.6	36168.2
Haemophilus	2648.27	38211.7	6099.22	20968.8	9648.54	7838.99	30333.6	25722.8	19876	38192.6	20726.4	87.9788	10284.4	11.5837	5720.16	0	34447.7	905.196	19732.6	28560.8	27752.3	493.608	3493.48	40011.3
Helicobacter	57.3047	0.385356	0	0	806.315	6.54095	17.925	2.00344	2.6086	0	0	35.7513	0	15.7043	0	0	0	3.0834	0	0	0	0	0	0
Klebsiella pneumoniae et rel.	43705.7	418724	9866.17	108754	61717.6	51302.5	54212	213365	319827	234329	213227	884.72	198990	40.1295	134631	7.64252	248680	4706.61	263241	395401	239876	36567.9	24670.3	114871
Lachnobacillus bovis et rel.	112.597	10.3285	0	0	21.9433	20278.5	20.6721	22.6321	0	0.0938978	0	79.4585	390.157	0	0.192235	1612.14	0	1409.31	0	0	0	34.3749	2.7242	7.44309
Lachnospira pectinoschiza et rel.	278.568	135.288	125.694	35.9732	99.6811	60390.7	195.353	696.517	15.3773	90.919	241.922	131.478	384.455	197.208	6.55396	539.169	82.3967	421.727	64.3385	57.9374	40.171	344.351	1105.11	356.637
Lactobacillus catenaformis et rel.	0	0	0	0	0	0	0	0	0	0	0	0	0	0	0	0	0	0	0	0	0	0	0	0
Lactobacillus gasseri et rel.	2895.6	482.825	8602.34	1723.73	3113.69	450.905	8149.25	2277.89	468.856	934.987	9497.83	406.299	56168.1	30.2698	195.914	347.732	1669.69	2227.67	13385.9	520.11	3093.61	1308.28	5033.57	13075.1
Lactobacillus plantarum et rel.	199554	51.7654	453631	287.582	32534.2	135.781	197321	967.693	46015.8	285.281	315.495	35930.4	111.508	1161.6	219.223	154.691	271.966	192823	53.2998	38492.6	82.5015	4131.91	326.456	5590.4
Lactobacillus salivarius et rel.	11380.1	951.214	2493.79	4202.87	3807.59	1421.88	174491	4926.79	479.034	1835.46	22126.7	2412.3	5755.98	527.426	410.716	9.0157	3307.75	1544.46	1745.16	184.659	6904.16	3428.45	11695.3	15834.4
Lactococcus	99892.8	7.76908	3526.97	0	860.669	0	14401.1	0	3485.43	26.9165	0	8280.25	336.858	104.718	0	152.852	0	249.994	46.3604	17.8566	0	41500.4	0	0
Leminorella	1190.71	5318.27	454.877	117.519	935.2	1758.69	107.423	232.251	3540.96	66.1327	6379.53	20.944	1742.46	0	2426.3	0	12702.6	74.8426	2844.58	7407.87	2785.21	419.057	27.8146	7866.86
Megamonas hypermegale et rel.	0	0	0	0	0	0	0	0	0	0	0	0	0	0	0	0	0	0	0	0	0	0	0	0
Megasphaera elsdenii et rel.	0	0	0	0	0	0	0	0	0	0	0	0	0	0	0	0	0	0	0	0	0	0	0	0
Methylobacterium	0	0	0	0	0	0	0	0	0	0	0	0	0	0	0	0	0	0	0	0	0	0	0	0
Micrococcaceae	1494.07	308.398	129.784	1612.36	2425.69	326.241	2238.49	1477.04	233.787	312.765	6416.69	40681.1	3138.33	67335.6	55.4333	17.8988	541.049	37.4408	300.431	172.472	1086.22	64210.2	2694.48	9900.91
Mitsuokella multiacida et rel.	0	0	0	0	0	0	0	0	0	0	11.2241	253.583	0	0	0	0	0	0	0	0	0	0	0	0
Moraxellaceae	5202.64	4259.94	231.291	2843.43	303.343	797.653	1252.86	2891.11	1387.98	2002.2	2834.3	30.537	2300.96	0	954.135	0	3518.35	146.101	1924.19	11437.8	1648.38	900.152	147.878	1472.39
Novosphingobium	0	0	41.9254	0	3.8229	100.997	57.6677	5.71682	0	0	5.69332	0	0	0	0	0	0	0	14.5972	3.23187	0	0	2.91578	0
Oceanospirillum	0	273.21	0	0	0	0	0	127.157	55.5549	145.757	0	0	0	0	168.464	0	0	0	0	0	0	0	149.012	0
Oscillospira guillermondii et rel.	150.131	0.904412	1068.56	29.1316	206.134	5.44419	57.273	42.6709	2.08228	3.06565	223.949	52.2042	40.4208	149.088	0.366713	35.0514	8.15692	71.9559	3.79367	15.2356	22.6384	87.5143	69.6537	121.27
Outgrouping Clostridium cluster XIVa	449.041	21296.1	28.6703	138.359	307.479	103582	90.1926	3987.32	8307.38	1847.78	14233.2	151.347	14645.8	310.382	3688.52	163.387	5789.05	155.635	23337.1	30010.7	7510.74	665.878	1285.3	6432.7
Oxalobacter formigenes et rel.	34903	40.9563	1008.33	5.01471	342.353	140.535	1431.93	35.0629	409.588	33.8288	2.8694	476.854	634.102	0.164208	11.465	7.44059	30.8151	974.273	9.83479	55.8436	1.02956	2601.15	35.5017	3.16643
Papillibacter cinnamivorans et rel.	480.774	0.0516211	2.90493	3.3832	13.6937	0	23.5169	1.09486	0.3174	0	8.15453	15.558	8842.45	0	0	367.731	0.724582	304.248	2.42884	7.11243	0.870047	1.154	1.85546	10.5339
Parabacteroides distasonis et rel.	2396.81	244.11	1314.7	301.208	356.959	91.5607	284.334	205.592	107.299	115.038	78.991	3372.8	64.6004	6.01149	90.8104	3.1374	123.013	37.8541	115.352	277.999	48.7908	703.8	90.3981	51.4937
Peptococcus niger et rel.	0	109.618	0	0	0	26452.5	0	75.8041	0	0	0	2.76633	5.84029	11.9279	0	0	0	1.62964	0	0	0	15.2863	7.92692	4.06564
Peptostreptococcus anaerobius et rel.	0	0	0	0	0	0	0	0	0	0	0	0	0	0	0	10.035	0	9.2846	0	0	0	0	0	0
Peptostreptococcus micros et rel.	1.68715	0.887886	0	24.9002	4.93035	1.78877	2.2997	14.185	0	2.73077	153.607	49.6442	23.8584	3.7352	0	0	7.58587	0	3.79367	0	16.9674	8.76078	40.5887	48.3927
Phascolarctobacterium faecium et rel.	0	0	0	0	0	0	0	0	0	0	0	0	0	1.21515	0	0	0	0	0	0	0	1.25119	0	0
Prevotella melaninogenica et rel.	0	12.2769	34.0884	26.8772	11.2988	1.64539	115.765	60.6713	39.3481	4.59967	23.7357	18409.5	3.26528	14.3795	13.2733	16.3892	14.9272	159.227	14.0233	21.9553	0.752346	157.418	0	2.75187
Prevotella oralis et rel.	0	33.0331	8.26783	133.492	5.6494	0	125.433	6.66078	47.0724	12.9133	0	2263.54	0	0.657537	0	24.8273	0	163.278	0	0	0	18.5466	22.8158	0
Prevotella ruminicola et rel.	5.95288	69.9049	0	219.461	0	0	0	33.2709	8.99831	46.372	0	339.166	0	0	8.01054	0	0	0	0	0	0	53.38	55.7428	0
Prevotella tannerae et rel.	6119.08	30.0922	48.2334	113.92	68.5933	0	237.737	32.7992	30.653	5.49246	0	4313.06	3.70172	0	0	0	0	29.6399	0	0.413738	0	483.593	9.74226	0
Propionibacterium	44258.8	115.92	2617	225.51	1912.59	522.003	16769.8	74306.7	1208.07	94.0106	864.728	7820.95	83.9492	188.122	53.7545	0	150.971	3903.71	33.5841	7003.13	586.927	11899.1	188.068	14897.2
Proteus et rel.	8417.34	17822.7	46.5523	4079.8	2864.39	7121.25	2123.63	2326.12	8853.83	614.276	21165.1	29.5647	6554.99	0	7730.61	0	45729.3	349.098	22591.6	38032.1	9177.64	360.277	106.667	24844.6
Pseudomonas	2552.96	37824	6125.43	17606.5	8801.28	4803.08	30784.3	24677.9	19805.1	37977.3	15086	81.2965	9580.47	11.5837	5465.1	0	25059.5	1017.44	17697.7	26215.1	25868.7	537.538	3452.17	34094.7
Roseburia intestinalis et rel.	338.372	0.488679	0.121597	0	4.08342	15346.4	0	13.0148	0	0	0	12.7175	5277.29	0	0	445.783	0	357.504	0	0	0	0	0	2.02814
Ruminococcus bromii et rel.	25.8917	1.87753	50.3257	20.3441	10.8632	0	45.0443	25.4817	0.220626	1.61808	120.146	0	56.8913	0	1.90718	70.7345	4.38004	64.0331	2.14501	16.9781	28.8058	0	69.7186	228.185
Ruminococcus callidus et rel.	70.873	8.03408	178.61	6.64522	1.5619	2.52556	117.862	9.98915	0.220626	1.10491	18.5754	5.43899	26.0839	4.83021	4.104	84.4524	4.69131	76.3861	8.6786	59.1422	3.09718	27.7221	8.08907	22.4916
Ruminococcus gnavus et rel.	133.128	209.765	6.62864	25.9831	28.6739	84463.7	17.5502	175.296	14.345	20.0184	30.0717	11.5468	52.5511	8.44281	44.2022	14.1853	384.723	19.5306	70.3018	172.06	27.4191	30.6154	30.361	21.5214
Ruminococcus lactaris et rel.	9.64214	62.5501	0	5.72687	0.331207	60338.3	0.751874	56.9199	0.599257	3.73258	4.35438	2.67891	26.5384	0	11.5308	89.8633	18.8552	83.7968	18.0914	54.7344	6.06156	3.58208	9.21127	0
Ruminococcus obeum et rel.	933.628	49.9428	51.701	18.4444	328.27	1066.29	226.898	48.4474	25.6563	23.0333	50.7067	1833.79	2797.56	3184.27	25.2117	47.3159	30.775	128.361	320.133	82.382	15.9341	5263.25	229.089	58.537
Serratia	1308.34	19107.2	3050.09	8901.07	4928.77	3589.27	15169.2	12528.4	9938.88	19044.4	11331.1	44.6938	5231.49	5.79183	2866.63	0	18691.3	458.592	9935.3	14485.8	13186.4	221.525	1741.87	20989
Sporobacter termitidis et rel.	14350.8	14314.2	5487.17	9449.96	399.989	1465.04	983.582	10252.7	5207.03	6546.78	3747.78	352.883	6782.05	71.4713	2352.1	19.8624	333.277	168.418	4326.45	34422	5174.42	4391.74	304.603	73.513
Staphylococcus	13526.2	998.615	1970.77	7566.59	26424.6	637.353	1048.4	2736.04	1213.78	140.047	9399.28	209287	51660.2	268432	89.7622	86.595	2278.28	630.486	159.634	713.164	407.836	266490	1028.4	982.458
Streptococcus bovis et rel.	21501.1	286.688	709.35	817.823	4133.09	9.3415	6333.28	246.312	382.711	133.939	570.877	1210.72	522609	906.877	22.5513	1303.31	620.45	2432.3	3829.42	388.574	308.319	3814.98	1509.8	1238.72
Streptococcus intermedius et rel.	17484.8	121.565	478.613	259.522	10512.7	163.052	8609.55	1095.18	693.872	192.058	1147.08	12576.1	62631.2	661.545	1.06909	124629	55.2678	103351	3408.35	442.844	93.8248	3626.86	2662.37	1479.66
Streptococcus mitis et rel.	65307.7	413.169	1344.32	499.554	50816.7	600.863	34158.8	2167.27	3211.53	543.425	1001.26	62252.7	222061	2445.23	11.8764	210120	242.704	148470	10901.2	1886.53	115.22	11615	6675.87	319.493
Subdoligranulum variable at rel.	27.6219	0	25.4888	9.33097	11.753	0	25.4849	13.9137	0	0	72.6596	0.238769	5643.26	5.5984	0	34.9726	0.660788	35.6391	1.53353	10.2664	6.13012	25.6569	19.508	82.5075
Sutterella wadsworthia et rel.	116690	2268.13	3086.71	1720.16	8553.85	2838	13362.7	2568.79	3204.11	1591.48	2412.33	2025.97	1047.94	61.0854	2407.75	490.895	19917	3336.23	23585.7	3823.22	1281.79	16174.6	1647.11	2831.68
Tannerella et rel.	1638.47	432.925	915.629	6087.74	177.84	116.155	165.985	340.478	148.811	247.568	413.993	13024.1	187.475	35.5942	218.716	7.22127	104.052	34.9442	443.298	2220	327.086	326.01	105.614	49.6274
Uncultured Bacteroidetes	1.21015	1.85313	4.50316	9.36987	3.62144	0.536364	0	3.56354	1.87896	0.873289	1.18227	411.079	0.285481	1.14835	1.9011	0	1.94578	0.353783	0.912737	3.0745	0.442017	0	0.450794	0.679359
Uncultured Chroococcales	0	0	0	0	0	0	0	0	0	0	6.02701	7.91418	0	21.7167	0	0	0	0	0	0	0	10.4807	0	0
Uncultured Clostridiales I	0	0	0	0	7.29915	0	0	0	0	2.59305	0	0	0	0	0	0	0	0	0	6.44447	0	0	0	0
Uncultured Clostridiales II	360.746	503.309	31.5982	538.211	49.3707	125.208	52.9574	586.07	137.175	218.081	445.568	3.6222	484.709	10.2208	637.513	207.492	319.707	150.763	330.397	1377.34	339.823	7.30229	95.8446	304.5
Uncultured Mollicutes	97.127	3.03748	27.9387	4.23063	39694.6	799.004	362.978	262.405	3.19763	13.7651	36.6079	201.776	27.7296	357.665	0	43.6466	0	65.5474	180.86	19.1321	17.7242	671.252	210.12	0.143787
Uncultured Selenomonadaceae	0	0	0	0	0	0	0	0	0	0	0	0	0	0	0	0	0	0	0	0	0	0	0	0
Veillonella	0	24.9158	0	28.3178	0	4803.51	55.6544	228286	1.32494	71.3107	66979.2	20.6436	283.841	0	0	0	129.734	13.6475	159038	0	59.8983	0	1022.54	48.6674
Vibrio	12557.9	64040.5	8185.09	23633.4	9177.53	10094.7	17682.2	31561.5	32575.8	31508.5	33154.7	2455.98	23824.3	14.429	13036.5	5.2386	45900.8	6425.19	30260.4	88392.8	32625.9	1413.75	2764.1	38133.6
Victivallis	0	0	0	0	0	0	0	0	0	0	0	0	0	0	0	0	0	0	0	0	0	0	0	0
Weissella et rel.	26583.9	289.753	505.257	119.801	150.938	30983.7	474.21	406.666	3.01393	394.892	828.135	577.451	449.858	93.2328	2.37559	575.483	203.131	401.082	21759.5	1.01071	2548.58	6582.19	5719.7	611.767
Wissella et rel.	27.0192	0	0	0	0	0	0	0	0	0	0	0	0	0	0	0	0	0	0	0	0	0	0	0
Xanthomonadaceae	58690.2	477.026	664.322	25.2032	862.431	2203.94	3457.91	174.5	579.017	115.496	647.209	536.432	327.433	6.16634	283.145	1.46493	24985	1025.28	404.594	3399.78	229.447	7722.9	59.9442	61.7409
Yersinia et rel.	11891.9	254053	491.995	25205.1	42316.8	21494.7	4603.46	67499.4	186051	86954.6	178593	450.547	137727	10.3482	88521.1	14.5128	129381	6142.55	240069	235951	92451.9	18028.1	8589.91	165238
